# Supplementary material for: Genetic Structure and Diversity of the Endangered Fir Tree of Lebanon (Abies cilicica Carr.): Implications for Conservation
Source: PLoS One. 2014 Feb 27;9(2):e90086. doi: 10.1371/journal.pone.0090086 (PMC3937446; doi:10.1371/journal.pone.0090086)
Supplement: Table S1 — Origin, location sample size of Abies cilicica and other Mediterranean Abies species. Legend: Origin, location, and sample size of the 15 populations of Abies cilicica in Lebanon and other Mediterranean Abies species. Altitude is in meters above sea level ( m.a.s.l.) and the surface of the sampled populations of Abies cilicica in Lebanon is in hectares. N.B. Surface is not indicative of population density. (XLS) [file pone.0090086.s001.xls]

## Sheet: Feuil1
Table S1. Origin, location sample size of Abies cilicica and other Mediterranean Abies species
Species	Country	Location	Population	Code	Latitude	Longitude	Altitude (m.a.s.l.)	Sample size	Surface (hectares)
Abies cilicica	Lebanon	Kobayat	Karm Chbat Nature Reserve	KCHB	34˚ 29.881' N	36˚ 15.720' E	1582-1758	30	180
Abies cilicica	Lebanon	Hermel	Beit Jaafar	BTJF	34˚ 29.731' N	36˚ 16.643' E	1538-1593	30	25
Abies cilicica	Lebanon	Qammouaa	Chir	CHIR	34˚ 29.790' N	36˚ 14.533' E	1553-1635	28	170
Abies cilicica	Lebanon	Qammouaa	Jabal Masrah Ad-Diab	JBMD	34˚ 29.099' N	36˚ 13.594' E	1394-1581	30	160
Abies cilicica	Lebanon	Qammouaa	Makyal Al Toffaha	MKTF	34˚ 28.101' N	36˚ 13.580' E	1548-1597	30	150
Abies cilicica	Lebanon	Qammouaa	Nabi Saleh	NBSH	34˚ 27.404' N	36˚ 12.626' E	1460-1545	30	25
Abies cilicica	Lebanon	Qarsita	Qarsita	QARS	34˚ 25.670' N	36˚ 06.849' E	1037-1140	11	2
Abies cilicica	Lebanon	Jaïroun	Qarn Jaïroun	QJRN	34˚ 25.549' N	36˚ 07.610' E	1304-1439	28	60
Abies cilicica	Lebanon	Wadi Jhanam	Qemmamine	QEMN	34˚ 24.846' N	36˚ 08.056' E	1102-1191	28	60
Abies cilicica	Lebanon	Kfarbnine	Hankoufa Tahta	HNKT	34˚ 24.353' N	36˚ 05.010' E	1389-1453	12	17
Abies cilicica	Lebanon	Kfarbnine	Hankoufa Fawka	HNKF	34˚ 24.081' N	36˚ 06.300' E	1422-1505	21	20
Abies cilicica	Lebanon	Kfarbnine	Ghabat Ach-Chouh	GHAB	34˚ 23.953' N	36˚ 06.484' E	1480-1597	24	55
Abies cilicica	Lebanon	Bqaa Safrine	Hokaylat	HKYT	34˚ 20.649' N	36˚ 01.886' E	1551-1695	12	4
Abies cilicica	Lebanon	Karm El Mohr	Karm El Mohr	KMHR	34˚ 20.186' N	36˚ 01.585' E	1639-1704	18	7
Abies cilicica	Lebanon	Ehden	Horsh Ehden Nature Reserve	EHDN	34˚ 18.460' N	35˚ 59.533' E	1447-1613	19	15
Abies marocana	Morocco	Rif	Talassemtane National Park	MARO	35˚ 07.900' N	5˚ 07.250' E	1654-1736	6	-
Abies bornmuelleriana	Turkey	Mixture of 6 populations		BORN	-	-	-	8	-
Abies cephalonica	Greece	Mixture of 8 populations		CEPH	-	-	-	8	-
Abies alba	France	Mixture of 4 populations from the French Southern Alps		ALBA1	-	-	-	16	-
Abies alba	France	Mixture of 10 populations from the French Pyrenees		ALBA2	-	-	-	10	-
Legend: Origin, location, and sample size of the 15 populations of Abies cilicica in Lebanon and other Mediterranean Abies species. Altitude is in meters above sea level ( m.a.s.l.) and the surface of the sampled populations of Abies cilicica in Lebanon is in hectares.
N.B. Surface is not indicative of population density.
